# Supplementary material for: Striatal infusion of cholesterol promotes dose‐dependent behavioral benefits and exerts disease‐modifying effects in Huntington's disease mice
Source: EMBO Mol Med. 2020 Sep 22;12(10):e12519. doi: 10.15252/emmm.202012519 (PMC7539329; doi:10.15252/emmm.202012519)
Supplement: Supplementary file 3 — Table EV1 [file EMMM-12-e12519-s003.xlsx]

## Sheet: Foglio1
Table EV1. Dose-dependent effects on the Activity parameters in R6/2-chol mice
	R6/2 chol-low	R6/2 chol-medium	R6/2 chol-high
Global Activity
Number of values	13	7	16
Mean	5389	6915	9921
Std. Error of Mean	1081	582.4	958.5
Distance
Number of values	12	7	16
Mean	3326	4753	7424
Std. Error of Mean	1107	564.3	1132
Vel. Mean (cm/sec)
Number of values	12	7	16
Mean	0.8167	1.771	2.013
Std. Error of Mean	0.2092	0.2157	0.3271
Sterotyped mov
Number of values	12	7	16
Mean	418.3	552.4	767.2
Std. Error of Mean	62.08	63.33	62.15
N° rearings
Number of values	12	7	16
Mean	186.3	214.1	276.4
Std. Error of Mean	63.41	43.93	52.78
