# Supplementary material for: Striatal infusion of cholesterol promotes dose‐dependent behavioral benefits and exerts disease‐modifying effects in Huntington's disease mice
Source: EMBO Mol Med. 2020 Sep 22;12(10):e12519. doi: 10.15252/emmm.202012519 (PMC7539329; doi:10.15252/emmm.202012519)
Supplement: Supplementary file 5 — Table EV3 [file EMMM-12-e12519-s005.xlsx]

## Sheet: trials and read-outs
Table EV3. Animals used in all the experiments
N° Trial	Date	Experimental Groups	Behavioral Analysis	Mass Spectr Analysis	Electrophysiological Analysis	EM Analysis	IHC analysis	TR-FRET Analysis
			N mice	N mice	N mice	N mice	N mice	N mice
1	Feb-Mar 2015	wt	11	2
		wt-ACSF	11	3
		w -chol-high	7	4
2	Jun-Aug 2015	wt	5					5
		R6/2-ACSF	6					5
		R6/2 chol-high	5					5
3	Nov 2015-Jan 2016	wt	6	2				4
		R6/2	6					5
		R6/2-ACSF	7					3
		R6/2 chol-low	9					5
4	Jun-Jul 2016	wt	6					1
		R6/2-ACSF	5		5
		R6/2 chol-low	4
		R6/2 chol-high	4		4
5	Jun-Jul 2016	wt	5
		R6/2 chol-low		5
		R6/2	3
		R6/2-ACSF	6	4				2
		R6/2 chol-high	7	2				5
6	Oct-Nov 2016	wt	6	3
		R6/2	6	4
		R6/2-ACSF	6	3
		R6/2-ACSF-MβCD	8	4
		R6/2 chol-medium	6	4
7	Aug-Sept 2016	R6/2 chol-low		4
		R6/2 chol-high		2
8	Feb-Mar 2017	wt	3			3
		R6/2	3			3
		R6/2-ACSF	6			3	3
		R6/2 chol-high	6			3	3
